# Supplementary material for: Historical significance and taxonomic status of Ischyrodon meriani (Pliosauridae) from the Middle Jurassic of Switzerland
Source: PeerJ. 2022 Apr 7;10:e13244. doi: 10.7717/peerj.13244 (PMC8995022; doi:10.7717/peerj.13244)
Supplement: Supplemental Information 3 [file peerj-10-13244-s003.txt]

    Eigenvalues   Corr_eig Rel_corr_eig Broken_stick Cum_corr_eig Cum_br_stick
1   1.604084155 4.32629292  0.314228046  0.140256109    0.3142280    0.1402561
2   0.510718564 1.65337135  0.120087951  0.104541823    0.4343160    0.2447979
3   0.296822126 1.07962538  0.078415535  0.086684680    0.5127315    0.3314826
4   0.191095409 0.86063888  0.062510070  0.074779918    0.5752416    0.4062625
5   0.135013176 0.80054592  0.058145388  0.065851347    0.6333870    0.4721139
6   0.113722368 0.58557600  0.042531656  0.058708489    0.6759186    0.5308224
7   0.067235531 0.46208626  0.033562329  0.052756109    0.7094810    0.5835785
8   0.041498716 0.42070028  0.030556375  0.047654068    0.7400373    0.6312325
9   0.040397774 0.36199731  0.026292650  0.043189782    0.7663300    0.6744223
10  0.015157288 0.30580648  0.022211388  0.039221528    0.7885414    0.7136439
11  0.011398164 0.27099446  0.019682916  0.035650099    0.8082243    0.7492940
12  0.003181543 0.25721893  0.018682369  0.032403346    0.8269067    0.7816973
13  0.001217623 0.21445929  0.015576644  0.029427156    0.8424833    0.8111245
14  0.000000000 0.20563083  0.014935414  0.026679903    0.8574187    0.8378044
15 -0.004708344 0.19571585  0.014215267  0.024128883    0.8716340    0.8619332
16 -0.007214753 0.18289881  0.013284338  0.021747930    0.8849183    0.8836812
17 -0.009342795 0.17655004  0.012823212  0.019515787    0.8977415    0.9031970
18 -0.011641780 0.17448434  0.012673176  0.017414947    0.9104147    0.9206119
19 -0.012030017 0.17206733  0.012497624  0.015430820    0.9229123    0.9360427
20 -0.018353341 0.16700495  0.012129932  0.013551121    0.9350423    0.9495938
21 -0.021556903 0.16214340  0.011776827  0.011765406    0.9468191    0.9613593
22 -0.025149676 0.15444667  0.011217797  0.010064726    0.9580369    0.9714240
23 -0.028148074 0.14763217  0.010722845  0.008441350    0.9687597    0.9798653
24 -0.031728578 0.13420209  0.009747389  0.006888555    0.9785071    0.9867539
25 -0.046021922 0.10549289  0.007662177  0.005400459    0.9861693    0.9921543
26 -0.059599230 0.09638781  0.007000856  0.003971888    0.9931702    0.9961262
27 -0.064036929 0.07319061  0.005315993  0.002598262    0.9984862    0.9987245
28 -0.106932412 0.02084250  0.001513836  0.001275510    1.0000000    1.0000000
29 -0.146144228 0.00000000  0.000000000  0.000000000    1.0000000    1.0000000
30 -0.184645050 0.00000000  0.000000000  0.000000000    1.0000000    1.0000000

                                  Axis.1      Axis.2       Axis.3       Axis.4       Axis.5        Axis.6        Axis.7        Axis.8       Axis.9
Marmornectes_candrewi        0.116182568 -0.07342361  0.113227935  0.129620289 -0.057507930  0.0252865564 -0.0942112496  0.0006259904  0.016901579
Pliosaurus_andrewsi         -0.022256660  0.17845581  0.098592914  0.031494934  0.112921380 -0.0473920251  0.0138123690 -0.0198408563 -0.044963133
Peloneustes_philarchus       0.070775264 -0.05936137  0.097064522  0.056392874  0.017508889  0.0543407978 -0.0549860043 -0.0235058609  0.036359268
Pliosaurus_westburyensis    -0.345229461 -0.11950662 -0.099642070 -0.041577296 -0.037080695  0.0154784001  0.0096761733  0.0082868928 -0.038407619
Pliosaurus_carpenteri       -0.331456356 -0.09962692 -0.091957454 -0.072579345 -0.033613504  0.0008854471  0.0143054463  0.0134173108 -0.059512584
Pliosaurus_rossicus         -0.423603491  0.15448614 -0.191103015  0.043607935 -0.095501068 -0.0042729391 -0.0060200155 -0.0269211150  0.021584401
Morphotype2_TsNIGR_13307     0.200457711  0.13851534  0.005548106  0.043016839 -0.044885505 -0.0397579019  0.0001133234 -0.0162187398  0.014719522
Morphotype1_SOIKM_KP-28988   0.324474165 -0.14650874 -0.018771306 -0.144375588 -0.080582347 -0.0922496584 -0.0737282235  0.0133050806  0.006361169
Morphotype3_NNGASU           0.134587495 -0.08753286 -0.047109701 -0.025763610  0.109505388 -0.0515510582  0.0129024631 -0.0049866948 -0.054312052
Megacephalosaurus_eulerti    0.194043105  0.15117855 -0.063353013 -0.163694611 -0.074598128  0.1293132525  0.0628924816 -0.0378731894  0.003821713
Polyptychodon_type_1         0.086016496  0.14218097 -0.010106211  0.049291169  0.015604193  0.0653636983 -0.0395165165 -0.0452260511 -0.004191500
Polyptychodon_type_2         0.245870484  0.14870567 -0.024463650  0.060742623 -0.079021678 -0.0594618814 -0.0272938642  0.0148764096 -0.004250160
MWGUW_009761                 0.026108895  0.16162989  0.086763349 -0.011491984 -0.024547788 -0.0921214836  0.0954028795 -0.0270158343  0.050977414
Pachycostasaurus_dawni       0.287674103 -0.07556536  0.160331477 -0.100802226 -0.020670357  0.0102313722  0.0233136930  0.0117941907 -0.030638082
Simolestes_vorax             0.132445766 -0.16974075 -0.105355310  0.089817557 -0.062463578 -0.1192396149  0.0525805161 -0.0401147935  0.026069865
Liopleurodon_ferox           0.002072092 -0.10433453 -0.032916347  0.063663121  0.132425648 -0.0173857753 -0.0175802667 -0.0313885195 -0.029848566
Pliosaurus_brachydeirus     -0.362489356 -0.13553914 -0.025519054 -0.068395340 -0.006880951 -0.0227517504 -0.0620444472  0.0011760189  0.058063832
Crimean_crown               -0.338040301  0.25735814  0.127762538 -0.104569762 -0.031857053 -0.0363243665 -0.0570372986  0.0362561635 -0.021128653
Makhaira_rossica            -0.368639806 -0.10499751  0.179319959  0.072531641 -0.068241436 -0.0086817234 -0.0306347038 -0.0608023760 -0.059019590
Kronosaurus_queenslandicus   0.244350964  0.15815555 -0.085872257  0.064830464 -0.066533187 -0.0047383764  0.0197259799  0.0487893058 -0.080502040
Kronosaurus_boyacensis       0.137832463 -0.11107050 -0.066718148  0.051356197 -0.006818904  0.0359318566  0.0569186507 -0.0658274461  0.030817995
Brachauchenius_lucasi        0.217692554 -0.07773955  0.148963816 -0.129752277  0.028734102  0.0811630579  0.0157788828 -0.0451903485 -0.001652523
Sachicasaurus_vitae          0.070626340  0.13265248 -0.158461723 -0.006072949  0.108707624  0.0276864212 -0.0239528717  0.0086260547  0.010006347
Ischyrodon_meriani           0.040481840 -0.11564712 -0.125825634  0.019747530  0.042896796  0.0805588385 -0.0418540629  0.0046585963 -0.003617559
Pliosaurus_kevani           -0.184863372 -0.10596156  0.044854062 -0.070792593  0.081794122 -0.1226594175  0.0607411184  0.0284615854  0.023181411
Stenorhynchosaurus_munozi   -0.275830328 -0.07208165  0.099826725  0.019177710 -0.045347757  0.0893309604  0.0605228719  0.0664201093  0.052156964
Polyptychodon_type_3         0.054943705 -0.10716521 -0.103293778 -0.024694618  0.026076171  0.0558152952  0.0124125609  0.0470984137 -0.003690574
Venezuelan_tooth             0.089130801  0.14195176 -0.041913060 -0.063989749  0.098848294 -0.0282335356 -0.0675303546  0.0245779192  0.068130094
Acostasaurus_pavachoquensis  0.280507808 -0.09669689  0.053606441  0.128269885 -0.025385828  0.0238805809  0.0308350680  0.0985791422  0.004933386
Luskhan_itilensis           -0.303865489  0.09722957  0.076519885  0.104991178  0.086515086  0.0515549727  0.0544554011  0.0179626414  0.011649674
                                  Axis.10       Axis.11       Axis.12       Axis.13
Marmornectes_candrewi       -0.0315471996 -4.980388e-05  0.0012363381  0.0081904801
Pliosaurus_andrewsi         -0.0278446573  4.134172e-02  0.0081890585  0.0016978475
Peloneustes_philarchus       0.0168545046 -9.287111e-03  0.0034504751 -0.0129742367
Pliosaurus_westburyensis    -0.0017762432  7.049534e-03 -0.0199885033 -0.0168818211
Pliosaurus_carpenteri        0.0082716205 -3.211512e-02  0.0216503151  0.0072094570
Pliosaurus_rossicus         -0.0052620041  1.804505e-02 -0.0023796501  0.0055948654
Morphotype2_TsNIGR_13307    -0.0416245175 -4.407414e-02 -0.0129689266  0.0044269550
Morphotype1_SOIKM_KP-28988   0.0140522207  2.722682e-02  0.0063326833  0.0015121056
Morphotype3_NNGASU           0.0214070483 -2.370587e-02 -0.0194677121  0.0004895893
Megacephalosaurus_eulerti   -0.0138787039  1.583829e-02 -0.0007390620  0.0021179516
Polyptychodon_type_1         0.0163530177 -1.351153e-02  0.0070893237 -0.0033745575
Polyptychodon_type_2         0.0358491367  3.580242e-03  0.0123882429 -0.0128715858
MWGUW_009761                 0.0244996275  9.531325e-03  0.0004844842  0.0006282183
Pachycostasaurus_dawni      -0.0558816029 -1.513329e-02  0.0004226195 -0.0055706713
Simolestes_vorax            -0.0324365960 -5.751759e-03  0.0055350276 -0.0020190650
Liopleurodon_ferox           0.0008635253  2.552718e-02  0.0140841072  0.0038622926
Pliosaurus_brachydeirus      0.0072091402  3.948616e-03 -0.0021179414  0.0063569328
Crimean_crown                0.0029021218 -1.487332e-02 -0.0016004773 -0.0048860419
Makhaira_rossica             0.0103408300 -2.633780e-03 -0.0039859890  0.0019963407
Kronosaurus_queenslandicus   0.0145556278  1.455420e-02 -0.0089787354  0.0088571816
Kronosaurus_boyacensis       0.0266230345 -1.425871e-02 -0.0043713158 -0.0009752811
Brachauchenius_lucasi        0.0308233775  7.447796e-03 -0.0012250381  0.0060858910
Sachicasaurus_vitae         -0.0246042558 -3.323104e-03  0.0146755710 -0.0095035793
Ischyrodon_meriani          -0.0208066517  3.029807e-02 -0.0176355878 -0.0014553059
Pliosaurus_kevani           -0.0063752693  5.675916e-03 -0.0021445866 -0.0018088628
Stenorhynchosaurus_munozi   -0.0145896131  1.874391e-02  0.0071724860 -0.0013385949
Polyptychodon_type_3         0.0049444820 -3.262000e-02  0.0168488817  0.0039914954
Venezuelan_tooth             0.0091288476 -1.214994e-02 -0.0132977951  0.0072184246
Acostasaurus_pavachoquensis  0.0245186819  8.445784e-03 -0.0051489913  0.0010602974
Luskhan_itilensis            0.0074304698 -1.376699e-02 -0.0035093019  0.0023632776
